# Supplementary material for: Echocardiographic Patterns of Left Ventricular Diastolic Function in Cardiac Amyloidosis: An Updated Evaluation
Source: J Clin Med. 2021 Oct 23;10(21):4888. doi: 10.3390/jcm10214888 (PMC8584963; doi:10.3390/jcm10214888)
Supplement: Supplementary file 1 [file jcm-10-04888-s001.zip]

Archive with 1 entries (1 files):
- jcm-1411127-supplementary.pdf
